# Supplementary material for: Phenolic Characterization and Neuroprotective Properties of Grape Pomace Extracts
Source: Molecules. 2021 Oct 14;26(20):6216. doi: 10.3390/molecules26206216 (PMC8540556; doi:10.3390/molecules26206216)
Supplement: Supplementary file 1 [file molecules-26-06216-s001.zip]

Archive with 1 entries (1 files):
- molecules-1353297-supplementary.pdf
